# Supplementary material for: ﻿Phylogeny and taxonomy of Nigroporus (Polyporales, Basidiomycota) with four new species from Asia and Oceania
Source: MycoKeys. 2025 Jan 20;112:211–32. doi: 10.3897/mycokeys.112.127011 (PMC11773353; doi:10.3897/mycokeys.112.127011)
Supplement: XML Treatment for Nigroporus australianus [file mycokeys.112.127011-treatment1.xml]

<!DOCTYPE tp:taxon-treatment
  PUBLIC "-//TaxonX//DTD Taxonomic Treatment Publishing DTD v0 20100105//EN" "tax-treatment-NSO.dtd">
<tp:taxon-treatment xmlns:tp="http://www.plazi.org/taxpub"><tp:treatment-meta><kwd-group><label>Taxon classification</label><kwd>
                <named-content content-type="kingdom">Fungi</named-content>
              </kwd><kwd>
                <named-content content-type="order">Polyporales</named-content>
              </kwd><kwd>
                <named-content content-type="family">Steccherinaceae</named-content>
              </kwd></kwd-group><mixed-citation publication-type="journal"><person-group><name><surname>Li</surname><given-names>Xiang-Lin</given-names></name><name><surname>Dai</surname><given-names>Yu-Cheng</given-names></name><name><surname>Liu</surname><given-names>Zhan-Bo</given-names></name><name><surname>Jiang</surname><given-names>Yu-Han</given-names></name><name><surname>Liu</surname><given-names>Hong-Gao</given-names></name><name><surname>Yuan</surname><given-names>Yuan</given-names></name></person-group><article-title>﻿Phylogeny and taxonomy of <italic><tp:taxon-name><tp:taxon-name-part taxon-name-part-type="genus" reg="Nigroporus">Nigroporus</tp:taxon-name-part></tp:taxon-name></italic> (<tp:taxon-name><tp:taxon-name-part taxon-name-part-type="order">Polyporales</tp:taxon-name-part></tp:taxon-name>, <tp:taxon-name><tp:taxon-name-part taxon-name-part-type="phylum">Basidiomycota</tp:taxon-name-part></tp:taxon-name>) with four new species from Asia and Oceania</article-title><source>MycoKeys</source><day>20</day><month>01</month><year>2025</year><volume>112</volume><fpage>211</fpage><lpage>232</lpage><pub-id pub-id-type="doi">10.3897/mycokeys.112.127011</pub-id></mixed-citation></tp:treatment-meta><tp:nomenclature><label>﻿</label><tp:taxon-name>
              <object-id xmlns:xlink="http://www.w3.org/1999/xlink" content-type="arpha" xlink:type="simple">3512BD93-AC62-5FB0-BA0D-3D93C96D588D</object-id>
              <tp:taxon-name-part taxon-name-part-type="genus" reg="Nigroporus">Nigroporus</tp:taxon-name-part>
              <tp:taxon-name-part taxon-name-part-type="species" reg="australianus">australianus</tp:taxon-name-part>
              <object-id xmlns:xlink="http://www.w3.org/1999/xlink" content-type="mycobank" xlink:type="simple">853914</object-id>
            </tp:taxon-name><tp:taxon-authority>Y.C. Dai, X.L. Li &amp; Yuan Yuan</tp:taxon-authority><tp:taxon-status xmlns:xlink="http://www.w3.org/1999/xlink" xlink:type="simple">sp. nov.</tp:taxon-status><xref ref-type="fig" rid="F3">Figs 3</xref><xref ref-type="fig" rid="F4">, 4</xref></tp:nomenclature><tp:treatment-sec sec-type="Holotype" id="SECID0E5RCI"><title>Holotype.</title><p>Australia • Queensland, Cairns, Crater Lakes National Park, on fallen angiosperm trunk, 17 May 2018, <italic>Cui 16775</italic> (<named-content xmlns:xlink="http://www.w3.org/1999/xlink" content-type="dwc:institutional_code" xlink:title="Beijing Forestry University" xlink:href="http://grbio.org/institution/beijing-forestry-university" xlink:type="simple">BJFC</named-content> 030074).</p></tp:treatment-sec><tp:treatment-sec sec-type="etymology" id="SECID0ELSCI"><title>Etymology.</title><p><italic>Australianus</italic> (Lat.): refers to the species being found in Australia.</p></tp:treatment-sec><tp:treatment-sec sec-type="description" id="SECID0EYSCI"><title>Description.</title><p><bold><italic>Basidiomata</italic>.</bold> Annual, pileate, solitary to imbricate, leathery and without odor or taste when fresh, becoming woody hard and light in weight upon drying; pilei semicircular to flabelliform, projecting up to 3.4 cm, 7.2 cm wide and 3.5 mm thick at base. Pileal surface bay to purplish chestnut when fresh, becoming grayish brown to fuscous upon drying, concentrically zonate, glabrous, margin thin. Pore surface vinaceous when drying; sterile margin indistinct; pores round to angular, 9–10 per mm; dissepiments thin, lacerate. Context fawn, corky when dry, up to 0.5 mm thick. Tubes chestnut, corky when dry, up to 3 mm long.</p><fig id="F3" position="float" orientation="portrait"><object-id xmlns:xlink="http://www.w3.org/1999/xlink" content-type="doi" xlink:type="simple">10.3897/mycokeys.112.127011.figure3</object-id><object-id xmlns:xlink="http://www.w3.org/1999/xlink" content-type="arpha" xlink:type="simple">E3149075-4E94-508E-AD49-B4A979E6283E</object-id><label>Figure 3.</label><caption><p>A basidioma of <italic><tp:taxon-name><tp:taxon-name-part taxon-name-part-type="genus" reg="Nigroporus">Nigroporus</tp:taxon-name-part><tp:taxon-name-part taxon-name-part-type="species" reg="australianus">australianus</tp:taxon-name-part></tp:taxon-name></italic> (holotype, Cui 16775). Scale bar: 1 cm.</p></caption><graphic xmlns:xlink="http://www.w3.org/1999/xlink" xlink:href="mycokeys-112-211-g003.jpg" position="float" orientation="portrait" xlink:type="simple" id="oo_1224094.jpg"><uri content-type="original_file" xlink:type="simple">https://binary.pensoft.net/fig/1224094</uri></graphic></fig><p><bold><italic>Hyphal structure</italic>.</bold> Hyphal system dimitic; generative hyphae bearing clamp connections; skeletal hyphae <abbrev xmlns:xlink="http://www.w3.org/1999/xlink" xlink:title="Melzer’s reagent" id="ABBRID0ECUCI" xlink:type="simple">IKI</abbrev>–, <abbrev xmlns:xlink="http://www.w3.org/1999/xlink" xlink:title="Cotton Blue" id="ABBRID0EGUCI" xlink:type="simple">CB</abbrev>–; tissues darkening in <abbrev xmlns:xlink="http://www.w3.org/1999/xlink" xlink:title="5% potassium hydroxide solution" id="ABBRID0EKUCI" xlink:type="simple">KOH</abbrev>.</p><p><bold><italic>Context</italic>.</bold> Generative hyphae hyaline, thin- to slightly thick-walled, occasionally branched, 3.2–6.4 µm in diam.; skeletal hyphae yellowish brown, thick-walled with a wide to narrow lumen, unbranched, slightly flexuous, interwoven, 3.2–5.4 µm in diam.</p><fig id="F4" position="float" orientation="portrait"><object-id xmlns:xlink="http://www.w3.org/1999/xlink" content-type="doi" xlink:type="simple">10.3897/mycokeys.112.127011.figure4</object-id><object-id xmlns:xlink="http://www.w3.org/1999/xlink" content-type="arpha" xlink:type="simple">9369BB92-0AA1-5CC9-B1C8-C025C780DBC0</object-id><label>Figure 4.</label><caption><p>Microscopic structures of <italic><tp:taxon-name><tp:taxon-name-part taxon-name-part-type="genus" reg="Nigroporus">Nigroporus</tp:taxon-name-part><tp:taxon-name-part taxon-name-part-type="species" reg="australianus">australianus</tp:taxon-name-part></tp:taxon-name></italic> (holotype, Cui 16775) <bold>a</bold> basidiospores <bold>b</bold> basidia <bold>c</bold> basidioles <bold>d</bold> cystidioles <bold>e</bold> hyphae from context <bold>f</bold> hyphae from trama.</p></caption><graphic xmlns:xlink="http://www.w3.org/1999/xlink" xlink:href="mycokeys-112-211-g004.jpg" position="float" orientation="portrait" xlink:type="simple" id="oo_1224095.jpg"><uri content-type="original_file" xlink:type="simple">https://binary.pensoft.net/fig/1224095</uri></graphic></fig><p><bold><italic>Tubes</italic>.</bold> Generative hyphae hyaline, thin-walled, occasionally branched, 2.8–5.0 µm in diam.; skeletal hyphae dominant, yellowish brown, thick-walled with a narrow lumen, unbranched, slightly flexuous, interwoven, 2.8–3.8 µm in diam. Cystidia absent; cystidioles frequent, fusoid, hyaline, thin-walled, smooth, 7–9.7 × 3.2–3.8 µm. Basidia barrel-shaped, with four sterigmata and a basal clamp connection, 8.9–11 × 4.1–4.6 µm. basidioles of similar shape to basidia, but smaller.</p><p><bold><italic>Spores</italic>.</bold> Basidiospores allantoid, hyaline, thin-walled, smooth, <abbrev xmlns:xlink="http://www.w3.org/1999/xlink" xlink:title="Melzer’s reagent" id="ABBRID0EHWCI" xlink:type="simple">IKI</abbrev>–, <abbrev xmlns:xlink="http://www.w3.org/1999/xlink" xlink:title="Cotton Blue" id="ABBRID0ELWCI" xlink:type="simple">CB</abbrev>–, (3.2–)3.4–4.1(–4.2) × (1.2–)1.3–1.5 µm, L = 3.62 µm, W = 1.4 µm, Q = 2.59 (n = 30/1).</p></tp:treatment-sec></tp:taxon-treatment>
