# Supplementary material for: ﻿Phylogeny and taxonomy of Nigroporus (Polyporales, Basidiomycota) with four new species from Asia and Oceania
Source: MycoKeys. 2025 Jan 20;112:211–32. doi: 10.3897/mycokeys.112.127011 (PMC11773353; doi:10.3897/mycokeys.112.127011)
Supplement: XML Treatment for Nigroporus austroasianus [file mycokeys.112.127011-treatment2.xml]

<!DOCTYPE tp:taxon-treatment
  PUBLIC "-//TaxonX//DTD Taxonomic Treatment Publishing DTD v0 20100105//EN" "tax-treatment-NSO.dtd">
<tp:taxon-treatment xmlns:tp="http://www.plazi.org/taxpub"><tp:treatment-meta><kwd-group><label>Taxon classification</label><kwd>
                <named-content content-type="kingdom">Fungi</named-content>
              </kwd><kwd>
                <named-content content-type="order">Polyporales</named-content>
              </kwd><kwd>
                <named-content content-type="family">Steccherinaceae</named-content>
              </kwd></kwd-group><mixed-citation publication-type="journal"><person-group><name><surname>Li</surname><given-names>Xiang-Lin</given-names></name><name><surname>Dai</surname><given-names>Yu-Cheng</given-names></name><name><surname>Liu</surname><given-names>Zhan-Bo</given-names></name><name><surname>Jiang</surname><given-names>Yu-Han</given-names></name><name><surname>Liu</surname><given-names>Hong-Gao</given-names></name><name><surname>Yuan</surname><given-names>Yuan</given-names></name></person-group><article-title>﻿Phylogeny and taxonomy of <italic><tp:taxon-name><tp:taxon-name-part taxon-name-part-type="genus" reg="Nigroporus">Nigroporus</tp:taxon-name-part></tp:taxon-name></italic> (<tp:taxon-name><tp:taxon-name-part taxon-name-part-type="order">Polyporales</tp:taxon-name-part></tp:taxon-name>, <tp:taxon-name><tp:taxon-name-part taxon-name-part-type="phylum">Basidiomycota</tp:taxon-name-part></tp:taxon-name>) with four new species from Asia and Oceania</article-title><source>MycoKeys</source><day>20</day><month>01</month><year>2025</year><volume>112</volume><fpage>211</fpage><lpage>232</lpage><pub-id pub-id-type="doi">10.3897/mycokeys.112.127011</pub-id></mixed-citation></tp:treatment-meta><tp:nomenclature><label>﻿</label><tp:taxon-name>
              <object-id xmlns:xlink="http://www.w3.org/1999/xlink" content-type="arpha" xlink:type="simple">8469D840-058D-5572-9B0D-EA67FB15BB57</object-id>
              <tp:taxon-name-part taxon-name-part-type="genus" reg="Nigroporus">Nigroporus</tp:taxon-name-part>
              <tp:taxon-name-part taxon-name-part-type="species" reg="austroasianus">austroasianus</tp:taxon-name-part>
              <object-id xmlns:xlink="http://www.w3.org/1999/xlink" content-type="mycobank" xlink:type="simple">853915</object-id>
            </tp:taxon-name><tp:taxon-authority>Y.C. Dai, X.L. Li &amp; Yuan Yuan</tp:taxon-authority><tp:taxon-status xmlns:xlink="http://www.w3.org/1999/xlink" xlink:type="simple">sp. nov.</tp:taxon-status><xref ref-type="fig" rid="F5">Figs 5</xref><xref ref-type="fig" rid="F6">, 6</xref></tp:nomenclature><tp:treatment-sec sec-type="Holotype" id="SECID0EBYCI"><title>Holotype.</title><p>China • Yunnan Province, Mengla County, Shangyong Nature Reserve, on rotten angiosperm wood, 20 August 2019, <italic>Dai 20632</italic> (<named-content xmlns:xlink="http://www.w3.org/1999/xlink" content-type="dwc:institutional_code" xlink:title="Beijing Forestry University" xlink:href="http://grbio.org/institution/beijing-forestry-university" xlink:type="simple">BJFC</named-content> 032299).</p></tp:treatment-sec><tp:treatment-sec sec-type="etymology" id="SECID0EOYCI"><title>Etymology.</title><p><italic>Austroasianus</italic> (Lat.): refers to the distribution of the species in South Asia.</p></tp:treatment-sec><tp:treatment-sec sec-type="description" id="SECID0E2YCI"><title>Description.</title><p><bold><italic>Basidiomata</italic></bold>. Annual, pileate, a few imbricate, leathery and without odor or taste when fresh, becoming corky and light in weight upon drying. Pilei semicircular to spathulate, projecting up to 4 cm, 6 cm wide and 1.4 mm thick at center. Pileal surface grayish violet to dark violet when fresh, becoming grayish brown upon drying; margin thin and sharp, usually lobed. Pore surface flesh pink to lavender when fresh, becoming fawn when bruised, pale mouse gray when dry, sterile margin distinct, cream when dry, up to 1.1 mm wide; pores round to angular, 10–13 per mm; dissepiments thin, entire to lacerate. Context vinaceous to reddish brown, corky when dry, up to 0.4 mm thick. Tubes concolorous with pore surface, corky when dry, up to 1 mm long.</p><fig id="F5" position="float" orientation="portrait"><object-id xmlns:xlink="http://www.w3.org/1999/xlink" content-type="doi" xlink:type="simple">10.3897/mycokeys.112.127011.figure5</object-id><object-id xmlns:xlink="http://www.w3.org/1999/xlink" content-type="arpha" xlink:type="simple">A8412EBC-E95A-52BB-9162-D8361EEC4FF8</object-id><label>Figure 5.</label><caption><p>Basidiomata of <italic><tp:taxon-name><tp:taxon-name-part taxon-name-part-type="genus" reg="Nigroporus">Nigroporus</tp:taxon-name-part><tp:taxon-name-part taxon-name-part-type="species" reg="austroasianus">austroasianus</tp:taxon-name-part></tp:taxon-name></italic> (holotype, Dai 20632). Scale bar: 1 cm.</p></caption><graphic xmlns:xlink="http://www.w3.org/1999/xlink" xlink:href="mycokeys-112-211-g005.jpg" position="float" orientation="portrait" xlink:type="simple" id="oo_1224096.jpg"><uri content-type="original_file" xlink:type="simple">https://binary.pensoft.net/fig/1224096</uri></graphic></fig><p><bold><italic>Hyphal structure</italic>.</bold> Hyphal system dimitic; generative hyphae bearing clamp connections; skeletal hyphae <abbrev xmlns:xlink="http://www.w3.org/1999/xlink" xlink:title="Melzer’s reagent" id="ABBRID0EF1CI" xlink:type="simple">IKI</abbrev>–, <abbrev xmlns:xlink="http://www.w3.org/1999/xlink" xlink:title="Cotton Blue" id="ABBRID0EJ1CI" xlink:type="simple">CB</abbrev>–; tissues darkening in <abbrev xmlns:xlink="http://www.w3.org/1999/xlink" xlink:title="5% potassium hydroxide solution" id="ABBRID0EN1CI" xlink:type="simple">KOH</abbrev>.</p><p><bold><italic>Context</italic>.</bold> Generative hyphae frequent, hyaline to pale yellow, thin- to slightly thick-walled, occasionally branched, 2–4 µm in diam.; skeletal hyphae dominant, pale yellow, thick-walled with a wide lumen, unbranched, slightly flexuous, interwoven, 2.5–4 µm in diam.</p><fig id="F6" position="float" orientation="portrait"><object-id xmlns:xlink="http://www.w3.org/1999/xlink" content-type="doi" xlink:type="simple">10.3897/mycokeys.112.127011.figure6</object-id><object-id xmlns:xlink="http://www.w3.org/1999/xlink" content-type="arpha" xlink:type="simple">F54EC175-ED3C-5E3F-B367-D4894D6DA9DF</object-id><label>Figure 6.</label><caption><p>Microscopic structures of <italic><tp:taxon-name><tp:taxon-name-part taxon-name-part-type="genus" reg="Nigroporus">Nigroporus</tp:taxon-name-part><tp:taxon-name-part taxon-name-part-type="species" reg="austroasianus">austroasianus</tp:taxon-name-part></tp:taxon-name></italic> (holotype, Dai 20632) <bold>a</bold> basidiospores <bold>b</bold> basidia <bold>c</bold> basidioles <bold>d</bold> hyphae from context <bold>e</bold> hyphae from trama.</p></caption><graphic xmlns:xlink="http://www.w3.org/1999/xlink" xlink:href="mycokeys-112-211-g006.jpg" position="float" orientation="portrait" xlink:type="simple" id="oo_1224097.jpg"><uri content-type="original_file" xlink:type="simple">https://binary.pensoft.net/fig/1224097</uri></graphic></fig><p><bold><italic>Tubes</italic>.</bold> Generative hyphae dominant, hyaline, thin-walled, occasionally branched, 2.5–4.5 µm in diam.; skeletal hyphae pale yellow, slightly thick-walled with a wide lumen, unbranched, slightly flexuous, interwoven, 3.5–6.5 µm in diam. Cystidia and cystidioles absent. Basidia pyriform to barrel-shaped, with four sterigmata and a basal clamp connection, 7–12 × 3.5–4.5 µm. Basidioles barrel-shaped, smaller than basidia.</p><p><bold><italic>Spores</italic>.</bold> Basidiospores allantoid, hyaline, thin-walled, smooth, occasionally with one or two small guttules. <abbrev xmlns:xlink="http://www.w3.org/1999/xlink" xlink:title="Melzer’s reagent" id="ABBRID0EI3CI" xlink:type="simple">IKI</abbrev>–, <abbrev xmlns:xlink="http://www.w3.org/1999/xlink" xlink:title="Cotton Blue" id="ABBRID0EM3CI" xlink:type="simple">CB</abbrev>–, (2.1–)3–4.1(–4.2) × (1.1–)1.5–2(–2.2) µm, L = 3.21 µm, W = 1.63 µm, Q = 1.83–2.01 (n = 90/3).</p></tp:treatment-sec><tp:treatment-sec sec-type="Additional specimen examined" id="SECID0EQ3CI"><title>Additional specimen examined</title><p><bold>(<italic>paratype</italic>).</bold> China • Guangxi Zhuang Autonomous Region, Leye County, Yachang Orchid Nature Reserve, stump of <italic><tp:taxon-name><tp:taxon-name-part taxon-name-part-type="genus" reg="Pinus">Pinus</tp:taxon-name-part><tp:taxon-name-part taxon-name-part-type="species" reg="yunnanensis">yunnanensis</tp:taxon-name-part></tp:taxon-name></italic>, 29 June 2024, <italic>Dai 28512</italic> (BJFC048771). Malaysia • Selangor, Kota, Damansara, Community Forest Reserve, on rotten angiosperm wood, 16 April 2018, <italic>Dai 18594</italic> (<named-content xmlns:xlink="http://www.w3.org/1999/xlink" content-type="dwc:institutional_code" xlink:title="Beijing Forestry University" xlink:href="http://grbio.org/institution/beijing-forestry-university" xlink:type="simple">BJFC</named-content> 026882).</p></tp:treatment-sec></tp:taxon-treatment>
