# Supplementary material for: ﻿Phylogeny and taxonomy of Nigroporus (Polyporales, Basidiomycota) with four new species from Asia and Oceania
Source: MycoKeys. 2025 Jan 20;112:211–32. doi: 10.3897/mycokeys.112.127011 (PMC11773353; doi:10.3897/mycokeys.112.127011)
Supplement: XML Treatment for Nigroporus subvinosus [file mycokeys.112.127011-treatment3.xml]

<!DOCTYPE tp:taxon-treatment
  PUBLIC "-//TaxonX//DTD Taxonomic Treatment Publishing DTD v0 20100105//EN" "tax-treatment-NSO.dtd">
<tp:taxon-treatment xmlns:tp="http://www.plazi.org/taxpub"><tp:treatment-meta><kwd-group><label>Taxon classification</label><kwd>
                <named-content content-type="kingdom">Fungi</named-content>
              </kwd><kwd>
                <named-content content-type="order">Polyporales</named-content>
              </kwd><kwd>
                <named-content content-type="family">Steccherinaceae</named-content>
              </kwd></kwd-group><mixed-citation publication-type="journal"><person-group><name><surname>Li</surname><given-names>Xiang-Lin</given-names></name><name><surname>Dai</surname><given-names>Yu-Cheng</given-names></name><name><surname>Liu</surname><given-names>Zhan-Bo</given-names></name><name><surname>Jiang</surname><given-names>Yu-Han</given-names></name><name><surname>Liu</surname><given-names>Hong-Gao</given-names></name><name><surname>Yuan</surname><given-names>Yuan</given-names></name></person-group><article-title>﻿Phylogeny and taxonomy of <italic><tp:taxon-name><tp:taxon-name-part taxon-name-part-type="genus" reg="Nigroporus">Nigroporus</tp:taxon-name-part></tp:taxon-name></italic> (<tp:taxon-name><tp:taxon-name-part taxon-name-part-type="order">Polyporales</tp:taxon-name-part></tp:taxon-name>, <tp:taxon-name><tp:taxon-name-part taxon-name-part-type="phylum">Basidiomycota</tp:taxon-name-part></tp:taxon-name>) with four new species from Asia and Oceania</article-title><source>MycoKeys</source><day>20</day><month>01</month><year>2025</year><volume>112</volume><fpage>211</fpage><lpage>232</lpage><pub-id pub-id-type="doi">10.3897/mycokeys.112.127011</pub-id></mixed-citation></tp:treatment-meta><tp:nomenclature><label>﻿</label><tp:taxon-name>
              <object-id xmlns:xlink="http://www.w3.org/1999/xlink" content-type="arpha" xlink:type="simple">A10963F7-91FA-5EB3-8273-967F7B5F321B</object-id>
              <tp:taxon-name-part taxon-name-part-type="genus" reg="Nigroporus">Nigroporus</tp:taxon-name-part>
              <tp:taxon-name-part taxon-name-part-type="species" reg="subvinosus">subvinosus</tp:taxon-name-part>
              <object-id xmlns:xlink="http://www.w3.org/1999/xlink" content-type="mycobank" xlink:type="simple">853916</object-id>
            </tp:taxon-name><tp:taxon-authority>Y.C. Dai, X.L. Li &amp; Yuan Yuan</tp:taxon-authority><tp:taxon-status xmlns:xlink="http://www.w3.org/1999/xlink" xlink:type="simple">sp. nov.</tp:taxon-status><xref ref-type="fig" rid="F7">Figs 7</xref><xref ref-type="fig" rid="F8">, 8</xref></tp:nomenclature><tp:treatment-sec sec-type="Holotype" id="SECID0EB6CI"><title>Holotype.</title><p>China • Xizang Autonomous Region, Linzhi, Motuo County, on rotten angiosperm wood, 24 October 2023, <italic>Dai 26787</italic> (<named-content xmlns:xlink="http://www.w3.org/1999/xlink" content-type="dwc:institutional_code" xlink:title="Beijing Forestry University" xlink:href="http://grbio.org/institution/beijing-forestry-university" xlink:type="simple">BJFC</named-content> 044337).</p></tp:treatment-sec><tp:treatment-sec sec-type="etymology" id="SECID0EO6CI"><title>Etymology.</title><p><italic>Subvinosus</italic> (Lat.): refers to the species resembling <italic>Nigroporus vinosus</italic>.</p></tp:treatment-sec><tp:treatment-sec sec-type="description" id="SECID0EGADI"><title>Description.</title><p><bold><italic>Basidiomata</italic>.</bold> Annual, pileate, usually solitary, leathery and without odor or taste when fresh, becoming woody hard and light in weight upon drying; pilei semicircular to flabelliform, projecting up to 3.9 cm, 3.7 cm wide and 3 mm thick at base. Pileal surface dark grayish blue, vinaceous gray to black when fresh, become umber to fawn upon drying, concentrically zonate, glabrous, margin thin, cream. Pore surface flesh pink to brownish vinaceous when fresh, becoming fawn when bruised, reddish brown when dry; sterile margin distinct, white when dry, up to 2.3 mm wide; pores round to angular, 9–11 per mm; dissepiments thin, entire to lacerate. Context fawn to reddish brown, corky when dry, up to 1.7 mm thick. Tubes concolorous with pore surface, corky when dry, up to 1.3 mm long.</p><fig id="F7" position="float" orientation="portrait"><object-id xmlns:xlink="http://www.w3.org/1999/xlink" content-type="doi" xlink:type="simple">10.3897/mycokeys.112.127011.figure7</object-id><object-id xmlns:xlink="http://www.w3.org/1999/xlink" content-type="arpha" xlink:type="simple">AF4B14EB-B08B-57E6-A4AB-229733722B51</object-id><label>Figure 7.</label><caption><p>Basidiomata of <italic><tp:taxon-name><tp:taxon-name-part taxon-name-part-type="genus" reg="Nigroporus">Nigroporus</tp:taxon-name-part><tp:taxon-name-part taxon-name-part-type="species" reg="subvinosus">subvinosus</tp:taxon-name-part></tp:taxon-name></italic> (holotype, Dai 26787). Scale bars: 1 cm (<bold>a, b</bold>).</p></caption><graphic xmlns:xlink="http://www.w3.org/1999/xlink" xlink:href="mycokeys-112-211-g007.jpg" position="float" orientation="portrait" xlink:type="simple" id="oo_1224098.jpg"><uri content-type="original_file" xlink:type="simple">https://binary.pensoft.net/fig/1224098</uri></graphic></fig><p><bold><italic>Hyphal structure</italic>.</bold> Hyphal system dimitic; generative hyphae bearing clamp connections; skeletal hyphae <abbrev xmlns:xlink="http://www.w3.org/1999/xlink" xlink:title="Melzer’s reagent" id="ABBRID0ESBDI" xlink:type="simple">IKI</abbrev>–, <abbrev xmlns:xlink="http://www.w3.org/1999/xlink" xlink:title="Cotton Blue" id="ABBRID0EWBDI" xlink:type="simple">CB</abbrev>–; tissues darkening in <abbrev xmlns:xlink="http://www.w3.org/1999/xlink" xlink:title="5% potassium hydroxide solution" id="ABBRID0E1BDI" xlink:type="simple">KOH</abbrev>.</p><p><bold><italic>Context</italic>.</bold> Generative hyphae hyaline, thin- to slightly thick-walled, occasionally branched, 3–4.4 µm in diam.; skeletal hyphae dominant, yellowish brown, thick-walled with a narrow lumen to subsolid, unbranched, slightly flexuous, interwoven, 3.3–4.5 µm in diam.</p><fig id="F8" position="float" orientation="portrait"><object-id xmlns:xlink="http://www.w3.org/1999/xlink" content-type="doi" xlink:type="simple">10.3897/mycokeys.112.127011.figure8</object-id><object-id xmlns:xlink="http://www.w3.org/1999/xlink" content-type="arpha" xlink:type="simple">C3C1A813-CE8E-559E-95C8-9550F2DF0BEC</object-id><label>Figure 8.</label><caption><p>Microscopic structures of <italic><tp:taxon-name><tp:taxon-name-part taxon-name-part-type="genus" reg="Nigroporus">Nigroporus</tp:taxon-name-part><tp:taxon-name-part taxon-name-part-type="species" reg="subvinosus">subvinosus</tp:taxon-name-part></tp:taxon-name></italic> (holotype, Dai 26787) <bold>a</bold> basidiospores <bold>b</bold> basidia <bold>c</bold> basidioles <bold>d</bold> cystidioles <bold>e</bold> hyphae from context <bold>f</bold> hyphae from trama.</p></caption><graphic xmlns:xlink="http://www.w3.org/1999/xlink" xlink:href="mycokeys-112-211-g008.jpg" position="float" orientation="portrait" xlink:type="simple" id="oo_1224099.jpg"><uri content-type="original_file" xlink:type="simple">https://binary.pensoft.net/fig/1224099</uri></graphic></fig><p><bold><italic>Tubes</italic>.</bold> Generative hyphae hyaline, thin- to slightly thick-walled, occasionally branched, 2.6–4.4 µm in diam.; skeletal hyphae dominant, yellowish brown, thick-walled with a narrow lumen to subsolid, unbranched, slightly flexuous, interwoven, 2.4–5 µm in diam. Cystidia absent; cystidioles frequent, fusoid, hyaline, thin-walled, smooth, 10–18 × 3–5 µm. Basidia barrel-shaped, with four sterigmata and a basal clamp connection, 6–10 × 3–4 µm. Basidioles of similar shape to basidia, but smaller.</p><p><bold><italic>Spores</italic>.</bold> Basidiospores allantoid, hyaline, thin-walled, smooth, usually with one or two guttules, <abbrev xmlns:xlink="http://www.w3.org/1999/xlink" xlink:title="Melzer’s reagent" id="ABBRID0EXDDI" xlink:type="simple">IKI</abbrev>–, <abbrev xmlns:xlink="http://www.w3.org/1999/xlink" xlink:title="Cotton Blue" id="ABBRID0E2DDI" xlink:type="simple">CB</abbrev>–, (2.9–)3–4.5(–5) × (1.4–)1.5–2.1(–2.3) µm, L = 3.7 µm, W = 1.78 µm, Q = 2.04–2.09 (n = 240/8).</p></tp:treatment-sec><tp:treatment-sec sec-type="material" id="SECID0E6DDI"><title>Additional specimens examined</title><p><bold>(<italic>paratypes</italic>).</bold> China • Guangxi Zhuang Autonomous Region, Shangsi County, Natura Subsidium magnum montem National, on dead angiosperm tree, 26 May 2024, <italic>Dai 27441</italic> (BJFC047701). • Hainan Province, Baisha Li Autonomous County, Qingsong, on rotten wood of <italic><tp:taxon-name><tp:taxon-name-part taxon-name-part-type="genus" reg="Pinus">Pinus</tp:taxon-name-part><tp:taxon-name-part taxon-name-part-type="species" reg="latteri">latteri</tp:taxon-name-part></tp:taxon-name></italic>, 10 June 2023, <italic>Dai 25154</italic> (<named-content xmlns:xlink="http://www.w3.org/1999/xlink" content-type="dwc:institutional_code" xlink:title="Beijing Forestry University" xlink:href="http://grbio.org/institution/beijing-forestry-university" xlink:type="simple">BJFC</named-content> 042706). • Sichuan Province, Yanyuan County, on stump of <italic><tp:taxon-name><tp:taxon-name-part taxon-name-part-type="genus" reg="Pinus">Pinus</tp:taxon-name-part><tp:taxon-name-part taxon-name-part-type="species" reg="yunnanensis">yunnanensis</tp:taxon-name-part></tp:taxon-name></italic>, 15 August 2019, <italic>Cui 17526</italic> (<named-content xmlns:xlink="http://www.w3.org/1999/xlink" content-type="dwc:institutional_code" xlink:title="Beijing Forestry University" xlink:href="http://grbio.org/institution/beijing-forestry-university" xlink:type="simple">BJFC</named-content> 034385). • Yunnan Province, Baoshan City, Gaoligongshan Nature Reserve, on angiosperm stump, 7 November 2019, <italic>Cui 18097</italic> (<named-content xmlns:xlink="http://www.w3.org/1999/xlink" content-type="dwc:institutional_code" xlink:title="Beijing Forestry University" xlink:href="http://grbio.org/institution/beijing-forestry-university" xlink:type="simple">BJFC</named-content> 034956), <italic>Cui 18104</italic> (<named-content xmlns:xlink="http://www.w3.org/1999/xlink" content-type="dwc:institutional_code" xlink:title="Beijing Forestry University" xlink:href="http://grbio.org/institution/beijing-forestry-university" xlink:type="simple">BJFC</named-content> 034963). • Puer, Puer Forest Park, Xiniuping Scenic Spot, on rotten angiosperm wood, 17 August 2019, Dai <italic>20445</italic> (<named-content xmlns:xlink="http://www.w3.org/1999/xlink" content-type="dwc:institutional_code" xlink:title="Beijing Forestry University" xlink:href="http://grbio.org/institution/beijing-forestry-university" xlink:type="simple">BJFC</named-content> 032113). • Yingjiang County, Tongbiguan Nature Reserve, on angiosperm stump, 30 October 2012, <italic>Dai 13136</italic> (<named-content xmlns:xlink="http://www.w3.org/1999/xlink" content-type="dwc:institutional_code" xlink:title="Beijing Forestry University" xlink:href="http://grbio.org/institution/beijing-forestry-university" xlink:type="simple">BJFC</named-content> 013353).</p></tp:treatment-sec></tp:taxon-treatment>
