# Supplementary material for: ﻿Phylogeny and taxonomy of Nigroporus (Polyporales, Basidiomycota) with four new species from Asia and Oceania
Source: MycoKeys. 2025 Jan 20;112:211–32. doi: 10.3897/mycokeys.112.127011 (PMC11773353; doi:10.3897/mycokeys.112.127011)
Supplement: XML Treatment for Nigroporus yunnanensis [file mycokeys.112.127011-treatment4.xml]

<!DOCTYPE tp:taxon-treatment
  PUBLIC "-//TaxonX//DTD Taxonomic Treatment Publishing DTD v0 20100105//EN" "tax-treatment-NSO.dtd">
<tp:taxon-treatment xmlns:tp="http://www.plazi.org/taxpub"><tp:treatment-meta><kwd-group><label>Taxon classification</label><kwd>
                <named-content content-type="kingdom">Fungi</named-content>
              </kwd><kwd>
                <named-content content-type="order">Polyporales</named-content>
              </kwd><kwd>
                <named-content content-type="family">Steccherinaceae</named-content>
              </kwd></kwd-group><mixed-citation publication-type="journal"><person-group><name><surname>Li</surname><given-names>Xiang-Lin</given-names></name><name><surname>Dai</surname><given-names>Yu-Cheng</given-names></name><name><surname>Liu</surname><given-names>Zhan-Bo</given-names></name><name><surname>Jiang</surname><given-names>Yu-Han</given-names></name><name><surname>Liu</surname><given-names>Hong-Gao</given-names></name><name><surname>Yuan</surname><given-names>Yuan</given-names></name></person-group><article-title>﻿Phylogeny and taxonomy of <italic><tp:taxon-name><tp:taxon-name-part taxon-name-part-type="genus" reg="Nigroporus">Nigroporus</tp:taxon-name-part></tp:taxon-name></italic> (<tp:taxon-name><tp:taxon-name-part taxon-name-part-type="order">Polyporales</tp:taxon-name-part></tp:taxon-name>, <tp:taxon-name><tp:taxon-name-part taxon-name-part-type="phylum">Basidiomycota</tp:taxon-name-part></tp:taxon-name>) with four new species from Asia and Oceania</article-title><source>MycoKeys</source><day>20</day><month>01</month><year>2025</year><volume>112</volume><fpage>211</fpage><lpage>232</lpage><pub-id pub-id-type="doi">10.3897/mycokeys.112.127011</pub-id></mixed-citation></tp:treatment-meta><tp:nomenclature><label>﻿</label><tp:taxon-name>
              <object-id xmlns:xlink="http://www.w3.org/1999/xlink" content-type="arpha" xlink:type="simple">AE07B89F-B79E-5F22-853A-05CC44B3EEF4</object-id>
              <tp:taxon-name-part taxon-name-part-type="genus" reg="Nigroporus">Nigroporus</tp:taxon-name-part>
              <tp:taxon-name-part taxon-name-part-type="species" reg="yunnanensis">yunnanensis</tp:taxon-name-part>
              <object-id xmlns:xlink="http://www.w3.org/1999/xlink" content-type="mycobank" xlink:type="simple">853917</object-id>
            </tp:taxon-name><tp:taxon-authority>Y.C. Dai, X.L. Li &amp; Yuan Yuan</tp:taxon-authority><tp:taxon-status xmlns:xlink="http://www.w3.org/1999/xlink" xlink:type="simple">sp. nov.</tp:taxon-status><xref ref-type="fig" rid="F9">Figs 9</xref><xref ref-type="fig" rid="F10">, 10</xref></tp:nomenclature><tp:treatment-sec sec-type="Holotype" id="SECID0E5HDI"><title>Holotype.</title><p>China • Yunnan Province: Baoshan County, Baihualing Forest Park, on fallen angiosperm trunk, 21 September 2018, <italic>Dai 19116</italic> (<named-content xmlns:xlink="http://www.w3.org/1999/xlink" content-type="dwc:institutional_code" xlink:title="Beijing Forestry University" xlink:href="http://grbio.org/institution/beijing-forestry-university" xlink:type="simple">BJFC</named-content> 027585).</p></tp:treatment-sec><tp:treatment-sec sec-type="etymology" id="SECID0ELIDI"><title>Etymology.</title><p><italic>Yunnanensis</italic> (Lat.): refers to the species being found in Yunnan Province, southwest China.</p></tp:treatment-sec><tp:treatment-sec sec-type="description" id="SECID0EYIDI"><title>Description.</title><p><bold><italic>Basidiomata</italic>.</bold> Annual, effused-reflexed to pileate, leathery and without odor or taste when fresh, becoming woody hard upon drying, up to 8.5 cm long, 4 cm wide when resupinate; pilei semicircular, projecting up to 1 cm, 1.5 cm wide and 2.5 mm thick at base. Pileal surface brown when fresh, becoming liver brown to dark brown upon drying, concentrically zonate, glabrous, margin thin. Pore surface vinaceous to brownish vinaceous when fresh, become purplish date when bruised, russet when dry; sterile margin distinct, white when fresh, and cream when dry, up to 0.5 mm wide; pores round to angular, 7–10 per mm; dissepiments thin, lacerate. Context liver brown, hard corky when dry, up to 1.5 mm thick. Tubes concolorous with pore surface, corky when dry, up to 1 mm long.</p><fig id="F9" position="float" orientation="portrait"><object-id xmlns:xlink="http://www.w3.org/1999/xlink" content-type="doi" xlink:type="simple">10.3897/mycokeys.112.127011.figure9</object-id><object-id xmlns:xlink="http://www.w3.org/1999/xlink" content-type="arpha" xlink:type="simple">48BE7F13-5236-582D-935C-2606C0CF0574</object-id><label>Figure 9.</label><caption><p>Basidiomata of <italic><tp:taxon-name><tp:taxon-name-part taxon-name-part-type="genus" reg="Nigroporus">Nigroporus</tp:taxon-name-part><tp:taxon-name-part taxon-name-part-type="species" reg="yunnanensis">yunnanensis</tp:taxon-name-part></tp:taxon-name></italic> (holotype, Dai 19116). Scale bar: 1 cm.</p></caption><graphic xmlns:xlink="http://www.w3.org/1999/xlink" xlink:href="mycokeys-112-211-g009.jpg" position="float" orientation="portrait" xlink:type="simple" id="oo_1224100.jpg"><uri content-type="original_file" xlink:type="simple">https://binary.pensoft.net/fig/1224100</uri></graphic></fig><p><bold><italic>Hyphal structure</italic>.</bold> Hyphal system dimitic; generative hyphae bearing clamp connections; skeletal hyphae <abbrev xmlns:xlink="http://www.w3.org/1999/xlink" xlink:title="Melzer’s reagent" id="ABBRID0ECKDI" xlink:type="simple">IKI</abbrev>–, <abbrev xmlns:xlink="http://www.w3.org/1999/xlink" xlink:title="Cotton Blue" id="ABBRID0EGKDI" xlink:type="simple">CB</abbrev>–; tissues darkening in <abbrev xmlns:xlink="http://www.w3.org/1999/xlink" xlink:title="5% potassium hydroxide solution" id="ABBRID0EKKDI" xlink:type="simple">KOH</abbrev>.</p><p><bold><italic>Context</italic>.</bold> Generative hyphae hyaline, thin-walled, occasionally branched, 1.5–4 µm in diam.; skeletal hyphae dominant, yellowish brown, slightly thick-walled with a wide lumen, unbranched, slightly flexuous, interwoven, 3–4.5 µm in diam.</p><fig id="F10" position="float" orientation="portrait"><object-id xmlns:xlink="http://www.w3.org/1999/xlink" content-type="doi" xlink:type="simple">10.3897/mycokeys.112.127011.figure10</object-id><object-id xmlns:xlink="http://www.w3.org/1999/xlink" content-type="arpha" xlink:type="simple">A04B0682-6E0B-5189-B703-29CA68A891C1</object-id><label>Figure 10.</label><caption><p>Microscopic structures of <italic><tp:taxon-name><tp:taxon-name-part taxon-name-part-type="genus" reg="Nigroporus">Nigroporus</tp:taxon-name-part><tp:taxon-name-part taxon-name-part-type="species" reg="yunnanensis">yunnanensis</tp:taxon-name-part></tp:taxon-name></italic> (holotype, Dai 19116) <bold>a</bold> basidiospores <bold>b</bold> basidia <bold>c</bold> basidioles <bold>d</bold> cystidioles <bold>e</bold> hyphae from context <bold>f</bold> hyphae from trama.</p></caption><graphic xmlns:xlink="http://www.w3.org/1999/xlink" xlink:href="mycokeys-112-211-g010.jpg" position="float" orientation="portrait" xlink:type="simple" id="oo_1224101.jpg"><uri content-type="original_file" xlink:type="simple">https://binary.pensoft.net/fig/1224101</uri></graphic></fig><p><bold><italic>Tubes</italic>.</bold> Generative hyphae hyaline, thin- to slightly thick-walled, occasionally branched, 2.5–4.5 µm in diam.; skeletal hyphae dominant, yellowish brown, thick-walled with a wide to narrow lumen, unbranched, slightly flexuous, interwoven, 4–5 µm in diam. Cystidia absent; cystidioles present, fusoid, hyaline, thin-walled, smooth, 7.5–11 × 2.5–4 µm. Basidia barrel-shaped, with four sterigmata and a basal clamp connection, 5–7.5 × 3–4.5 µm; basidioles of similar shape to basidia, but smaller.</p><p><bold><italic>Spores</italic>.</bold> Basidiospores allantoid, hyaline, thin-walled, smooth, occasionally with one or two guttules. <abbrev xmlns:xlink="http://www.w3.org/1999/xlink" xlink:title="Melzer’s reagent" id="ABBRID0EHMDI" xlink:type="simple">IKI</abbrev>–, <abbrev xmlns:xlink="http://www.w3.org/1999/xlink" xlink:title="Cotton Blue" id="ABBRID0ELMDI" xlink:type="simple">CB</abbrev>–, (3.8–)4–4.5(–5) × (1.8–)1.9–2.2(–2.5) µm, L = 4.19 µm, W = 2.03 µm, Q = 2.06–2.09 (n = 90/3).</p></tp:treatment-sec><tp:treatment-sec sec-type="material" id="SECID0EPMDI"><title>Additional specimens examined</title><p><bold>(<italic>paratypes</italic>).</bold> China • Yunnan Province, Pingbian County, Daweishan National Forest Park, on fallen angiosperm branch, 27 June 2019, <italic>Dai 19870</italic> (<named-content xmlns:xlink="http://www.w3.org/1999/xlink" content-type="dwc:institutional_code" xlink:title="Beijing Forestry University" xlink:href="http://grbio.org/institution/beijing-forestry-university" xlink:type="simple">BJFC</named-content> 031544). • Tengchong County, Gaoligongshan, Dahaoping, on dead angiosperm tree, 10 November 2019, <italic>Cui 18205</italic> (<named-content xmlns:xlink="http://www.w3.org/1999/xlink" content-type="dwc:institutional_code" xlink:title="Beijing Forestry University" xlink:href="http://grbio.org/institution/beijing-forestry-university" xlink:type="simple">BJFC</named-content> 035064).</p></tp:treatment-sec></tp:taxon-treatment>
